# Supplementary material for: Comparison of Imaging Modalities for Left Ventricular Noncompaction Morphology
Source: J Imaging. 2025 Jun 4;11(6):185. doi: 10.3390/jimaging11060185 (PMC12194762; doi:10.3390/jimaging11060185)
Supplement: Supplementary file 1 [file jimaging-11-00185-s001.zip]

Archive with 1 entries (1 files):
- jimaging-3641477-supplementary.pdf
